# Supplementary material for: SARS-CoV-2 antibody magnitude and detectability are driven by disease severity, timing, and assay
Source: medRxiv. 2021 Mar 5:2021.03.03.21251639. Preprint. [Version 1] doi: 10.1101/2021.03.03.21251639 (PMC7941652; doi:10.1101/2021.03.03.21251639)
Supplement: Supplement — ary Table 5: Outputs of models testing for interaction between hospitalization status and slope in the linear mixed effects models. Columns indicate the assay and estimate of the additional contribution of being hospitalized to the slope (Δλhosp), with 95% confidence intervals and p-values. [file media-15.xlsx]

## Sheet: Sheet1
Assay	Δ λhosp	Δ λhosp (lower)	Δ λhosp (upper)	p-value
N-Abbott	0.0024691	-0.00765751	0.0125886	0.632895
S-DiaSorin	-0.158687	-0.427803	0.113826	0.249769
N-LIPS	0.00289987	-0.00286855	0.00870879	0.32646
RBD-LIPS	-0.00289289	-0.00763384	0.00191231	0.233971
N(Full)-Lum	-0.000456199	-0.00637847	0.00546951	0.880152
N(Frag)-Lum	-0.000141301	-0.00547329	0.00517667	0.958552
RBD-Lum	-0.000739241	-0.00655802	0.00504923	0.802896
S-Lum	-0.00404393	-0.00883269	0.000734989	0.0977657
N-Roche	0.0622616	-0.187428	0.31288	0.625903
N-Split Luc	-0.00266333	-0.0116524	0.00641499	0.562963
S-Split Luc	-0.00831671	-0.014874	-0.00168774	0.0132934
S-Ortho IgG	0.0136383	-0.0143365	0.0416446	0.339946
S-Ortho Ig	1.76746	0.462287	3.08872	0.00821018
Neut-Monogram	-0.0044424	-0.0105298	0.00164786	0.153114
