# Supplementary material for: SARS-CoV-2 antibody magnitude and detectability are driven by disease severity, timing, and assay
Source: medRxiv. 2021 Mar 5:2021.03.03.21251639. Preprint. [Version 1] doi: 10.1101/2021.03.03.21251639 (PMC7941652; doi:10.1101/2021.03.03.21251639)
Supplement: Supplement — ary Table 8: Correlations of binding assays with pseudotype virus neutralization. Spearman rank correlation coefficients and 95% confidence intervals derived from bootstrapping, comparing (A) random intercepts, (B) all raw data, (C) all raw data from less than 90 days after symptom onset (‘early’), and (D) all raw data from greater than 90 days after symptom onset (‘late’). [file media-18.xlsx]

## Sheet: Sheet1
AntigenAndAssay	rho	lwr.ci	upr.ci	comparison
RBD-LIPS	0.790127	0.695836	0.857642	Random intercepts
RBD-LIPS	0.679175	0.59327	0.749786	Raw data (all)
RBD-LIPS	0.681761	0.561768	0.77366	Raw data (early)
RBD-LIPS	0.796573	0.70208	0.863499	Raw data (late)
S-Ortho Ig	0.757687	0.661647	0.829267	Random intercepts
S-Ortho Ig	0.696392	0.620201	0.759567	Raw data (all)
S-Ortho Ig	0.738513	0.641766	0.812123	Raw data (early)
S-Ortho Ig	0.805136	0.723066	0.864793	Raw data (late)
RBD-Split Luc	0.809293	0.730571	0.866784	Random intercepts
RBD-Split Luc	0.761714	0.69917	0.812689	Raw data (all)
RBD-Split Luc	0.773342	0.687161	0.83806	Raw data (early)
RBD-Split Luc	0.771013	0.677692	0.839892	Raw data (late)
S-DiaSorin	0.827831	0.754016	0.880998	Random intercepts
S-DiaSorin	0.7868	0.729228	0.833311	Raw data (all)
S-DiaSorin	0.790118	0.707554	0.8514	Raw data (early)
S-DiaSorin	0.831286	0.759189	0.88323	Raw data (late)
S-Ortho IgG	0.876144	0.822308	0.914435	Random intercepts
S-Ortho IgG	0.841579	0.797356	0.876813	Raw data (all)
S-Ortho IgG	0.851015	0.790884	0.89487	Raw data (early)
S-Ortho IgG	0.856454	0.793141	0.901453	Raw data (late)
RBD-Lum	0.817294	0.741404	0.872543	Random intercepts
RBD-Lum	0.759062	0.695941	0.810542	Raw data (all)
RBD-Lum	0.74255	0.646502	0.815427	Raw data (early)
RBD-Lum	0.811673	0.732884	0.868979	Raw data (late)
S-Lum	0.770881	0.678058	0.8395	Random intercepts
S-Lum	0.744935	0.678271	0.799437	Raw data (all)
S-Lum	0.728822	0.6277	0.805755	Raw data (early)
S-Lum	0.78165	0.69191	0.847605	Raw data (late)
N-Abbott	0.75325	0.654678	0.826633	Random intercepts
N-Abbott	0.720881	0.64938	0.779748	Raw data (all)
N-Abbott	0.769392	0.681527	0.835388	Raw data (early)
N-Abbott	0.620651	0.48313	0.728286	Raw data (late)
N-Roche	0.690878	0.574765	0.779721	Random intercepts
N-Roche	0.599472	0.505561	0.679345	Raw data (all)
N-Roche	0.667728	0.550958	0.758854	Raw data (early)
N-Roche	0.582352	0.434943	0.699363	Raw data (late)
N(full)-Lum	0.600341	0.46106	0.710753	Random intercepts
N(full)-Lum	0.550377	0.4484	0.638211	Raw data (all)
N(full)-Lum	0.593141	0.455905	0.702827	Raw data (early)
N(full)-Lum	0.530501	0.37382	0.657745	Raw data (late)
N-LIPS	0.727977	0.611818	0.813401	Random intercepts
N-LIPS	0.671175	0.583919	0.743101	Raw data (all)
N-LIPS	0.642819	0.513128	0.743812	Raw data (early)
N-LIPS	0.688343	0.556001	0.786647	Raw data (late)
N(frag)-Lum	0.731303	0.627025	0.809834	Random intercepts
N(frag)-Lum	0.689562	0.611237	0.754511	Raw data (all)
N(frag)-Lum	0.73271	0.631667	0.809274	Raw data (early)
N(frag)-Lum	0.656402	0.528801	0.754987	Raw data (late)
N-Split Luc	0.730812	0.626385	0.809471	Random intercepts
N-Split Luc	0.702215	0.627357	0.764214	Raw data (all)
N-Split Luc	0.713746	0.609891	0.7935	Raw data (early)
N-Split Luc	0.695029	0.57812	0.783976	Raw data (late)
