# Supplementary material for: SARS-CoV-2 antibody magnitude and detectability are driven by disease severity, timing, and assay
Source: medRxiv. 2021 Mar 5:2021.03.03.21251639. Preprint. [Version 1] doi: 10.1101/2021.03.03.21251639 (PMC7941652; doi:10.1101/2021.03.03.21251639)
Supplement: Supplement — ary Table 10: Classification accuracy of the random forest model when including a down-selected set of predictors. The outcome for each individual is dichotomized as being in the top half vs. bottom half of random intercepts by assay. Variables included in the down-selected set for the model including all patients include: hospitalization status (binary), needing oxygen (binary), fever (binary), duration of fever (continuous), cough (binary), and duration of cough (continuous). Variables included in the down-selected set for the model including only non-hospitalized patients include: fever (binary), duration of fever (continuous), cough (binary), and duration of cough (continuous). The area under the curve (AUC) estimates are averaged across 10 runs of the algorithm. [file media-20.xlsx]

## Sheet: Sheet1
Assay	AUC, all participants	AUC, non-hospitalized participants only
Neut-Monogram	0.77	0.72
RBD-LIPS	0.76	0.58
S-Ortho Ig	0.75	0.6
RBD-Split Luc	0.8	0.64
S-DiaSorin	0.82	0.71
S-Ortho IgG	0.81	0.72
RBD-Lum	0.75	0.62
S-Lum	0.78	0.66
N-Abbott	0.78	0.81
N-Roche	0.81	0.8
N(full)-Lum	0.76	0.74
N-LIPS	0.74	0.73
N(frag)-Lum	0.86	0.82
N-Split Luc	0.75	0.73
