# Supplementary material for: SARS-CoV-2 antibody magnitude and detectability are driven by disease severity, timing, and assay
Source: medRxiv. 2021 Mar 5:2021.03.03.21251639. Preprint. [Version 1] doi: 10.1101/2021.03.03.21251639 (PMC7941652; doi:10.1101/2021.03.03.21251639)
Supplement: Supplement — ary Table 11: Assay sensitivity by time, severity, and assay. Columns include the assay, hospitalization status, time, and assay sensitivity (posterior mean, standard error of the posterior mean, 2.5th quantile of the posterior distribution, posterior median, and 97.5th quantile of the posterior distribution). [file media-21.xlsx]

## Sheet: Sheet1
AntigenAndAssay	Hospitalization_status	Time	mean	se_mean	2.5%	50%	97.5%
Neut-Monogram	Non-hospitalized	0 months	0.965	0.000822	0.932	0.967	0.986
Neut-Monogram	Non-hospitalized	2 months	0.896	0.0016	0.839	0.898	0.941
Neut-Monogram	Non-hospitalized	4 months	0.757	0.00234	0.673	0.758	0.83
Neut-Monogram	Non-hospitalized	6 months	0.552	0.00267	0.444	0.552	0.656
Neut-Monogram	Hospitalized	0 months	1	2.05e-05	0.998	1	1
Neut-Monogram	Hospitalized	2 months	0.999	9.92e-05	0.991	1	1
Neut-Monogram	Hospitalized	4 months	0.992	0.000391	0.964	0.995	1
Neut-Monogram	Hospitalized	6 months	0.958	0.00115	0.883	0.965	0.993
RBD-LIPS	Non-hospitalized	0 months	0.884	0.0017	0.812	0.887	0.937
RBD-LIPS	Non-hospitalized	2 months	0.938	0.00118	0.886	0.941	0.972
RBD-LIPS	Non-hospitalized	4 months	0.969	0.000721	0.935	0.972	0.99
RBD-LIPS	Non-hospitalized	6 months	0.986	0.000415	0.964	0.988	0.997
RBD-LIPS	Hospitalized	0 months	1	4.74e-06	1	1	1
RBD-LIPS	Hospitalized	2 months	1	1.1e-06	1	1	1
RBD-LIPS	Hospitalized	4 months	1	4.67e-07	1	1	1
RBD-LIPS	Hospitalized	6 months	1		1	1	1
S-Ortho Ig	Non-hospitalized	0 months	0.684	0.00155	0.6	0.685	0.765
S-Ortho Ig	Non-hospitalized	2 months	0.838	0.00115	0.775	0.839	0.892
S-Ortho Ig	Non-hospitalized	4 months	0.932	0.000695	0.886	0.934	0.967
S-Ortho Ig	Non-hospitalized	6 months	0.976	0.000338	0.947	0.978	0.993
S-Ortho Ig	Hospitalized	0 months	0.988	0.00034	0.955	0.992	0.999
S-Ortho Ig	Hospitalized	2 months	0.996	0.00014	0.982	0.998	1
S-Ortho Ig	Hospitalized	4 months	0.999	5.05e-05	0.994	1	1
S-Ortho Ig	Hospitalized	6 months	1	1.82e-05	0.998	1	1
RBD-Split Luc	Non-hospitalized	0 months	0.921	0.00103	0.872	0.923	0.958
RBD-Split Luc	Non-hospitalized	2 months	0.866	0.00138	0.806	0.868	0.916
RBD-Split Luc	Non-hospitalized	4 months	0.789	0.00174	0.71	0.791	0.858
RBD-Split Luc	Non-hospitalized	6 months	0.689	0.00208	0.58	0.692	0.79
RBD-Split Luc	Hospitalized	0 months	1	2.36e-06	1	1	1
RBD-Split Luc	Hospitalized	2 months	1	5.91e-06	1	1	1
RBD-Split Luc	Hospitalized	4 months	1	1.72e-05	0.998	1	1
RBD-Split Luc	Hospitalized	6 months	0.999	5.46e-05	0.994	1	1
S-DiaSorin	Non-hospitalized	0 months	0.863	0.00105	0.8	0.865	0.915
S-DiaSorin	Non-hospitalized	2 months	0.814	0.00117	0.75	0.816	0.87
S-DiaSorin	Non-hospitalized	4 months	0.755	0.00132	0.675	0.757	0.828
S-DiaSorin	Non-hospitalized	6 months	0.685	0.00149	0.572	0.687	0.791
S-DiaSorin	Hospitalized	0 months	0.993	0.000289	0.97	0.996	1
S-DiaSorin	Hospitalized	2 months	0.99	0.000375	0.961	0.993	0.999
S-DiaSorin	Hospitalized	4 months	0.985	0.000487	0.949	0.989	0.999
S-DiaSorin	Hospitalized	6 months	0.977	0.000633	0.93	0.982	0.997
S-Ortho IgG	Non-hospitalized	0 months	0.909	0.00136	0.863	0.91	0.95
S-Ortho IgG	Non-hospitalized	2 months	0.843	0.00192	0.785	0.843	0.898
S-Ortho IgG	Non-hospitalized	4 months	0.751	0.00248	0.678	0.751	0.82
S-Ortho IgG	Non-hospitalized	6 months	0.635	0.0029	0.544	0.635	0.724
S-Ortho IgG	Hospitalized	0 months	1	1.04e-05	1	1	1
S-Ortho IgG	Hospitalized	2 months	1	2.49e-05	0.998	1	1
S-Ortho IgG	Hospitalized	4 months	0.999	5.9e-05	0.995	1	1
S-Ortho IgG	Hospitalized	6 months	0.997	0.000151	0.986	0.999	1
RBD-Lum	Non-hospitalized	0 months	0.885	0.00138	0.825	0.886	0.933
RBD-Lum	Non-hospitalized	2 months	0.836	0.00172	0.77	0.838	0.895
RBD-Lum	Non-hospitalized	4 months	0.776	0.00205	0.698	0.778	0.847
RBD-Lum	Non-hospitalized	6 months	0.705	0.0024	0.609	0.707	0.794
RBD-Lum	Hospitalized	0 months	1	4.95e-06	0.999	1	1
RBD-Lum	Hospitalized	2 months	1	1.09e-05	0.999	1	1
RBD-Lum	Hospitalized	4 months	1	2.74e-05	0.997	1	1
RBD-Lum	Hospitalized	6 months	0.999	6.51e-05	0.993	1	1
S-Lum	Non-hospitalized	0 months	0.899	0.00153	0.843	0.902	0.943
S-Lum	Non-hospitalized	2 months	0.848	0.00204	0.781	0.85	0.902
S-Lum	Non-hospitalized	4 months	0.782	0.00246	0.703	0.784	0.85
S-Lum	Non-hospitalized	6 months	0.701	0.00283	0.606	0.702	0.785
S-Lum	Hospitalized	0 months	1	8.92e-07	1	1	1
S-Lum	Hospitalized	2 months	1	2.31e-06	1	1	1
S-Lum	Hospitalized	4 months	1	6.76e-06	0.999	1	1
S-Lum	Hospitalized	6 months	1	1.98e-05	0.998	1	1
N-Abbott	Non-hospitalized	0 months	0.912	0.00139	0.864	0.914	0.949
N-Abbott	Non-hospitalized	2 months	0.775	0.00228	0.707	0.777	0.837
N-Abbott	Non-hospitalized	4 months	0.562	0.00285	0.482	0.562	0.647
N-Abbott	Non-hospitalized	6 months	0.33	0.00278	0.242	0.328	0.423
N-Abbott	Hospitalized	0 months	1	2.2e-05	0.998	1	1
N-Abbott	Hospitalized	2 months	0.996	0.000196	0.98	0.997	1
N-Abbott	Hospitalized	4 months	0.954	0.00104	0.888	0.96	0.99
N-Abbott	Hospitalized	6 months	0.752	0.00257	0.604	0.756	0.876
N-Roche	Non-hospitalized	0 months	0.894	0.0016	0.842	0.896	0.937
N-Roche	Non-hospitalized	2 months	0.9	0.00156	0.85	0.902	0.942
N-Roche	Non-hospitalized	4 months	0.905	0.00152	0.854	0.907	0.946
N-Roche	Non-hospitalized	6 months	0.91	0.0015	0.857	0.911	0.952
N-Roche	Hospitalized	0 months	1	5.88e-07	1	1	1
N-Roche	Hospitalized	2 months	1	7.07e-07	1	1	1
N-Roche	Hospitalized	4 months	1	5.96e-07	1	1	1
N-Roche	Hospitalized	6 months	1	4.17e-07	1	1	1
N(full)-Lum	Non-hospitalized	0 months	0.742	0.00188	0.664	0.745	0.81
N(full)-Lum	Non-hospitalized	2 months	0.721	0.00207	0.642	0.723	0.788
N(full)-Lum	Non-hospitalized	4 months	0.698	0.00225	0.609	0.7	0.776
N(full)-Lum	Non-hospitalized	6 months	0.674	0.0025	0.567	0.675	0.772
N(full)-Lum	Hospitalized	0 months	0.999	2.78e-05	0.996	1	1
N(full)-Lum	Hospitalized	2 months	0.999	3.43e-05	0.995	1	1
N(full)-Lum	Hospitalized	4 months	0.999	4.77e-05	0.992	0.999	1
N(full)-Lum	Hospitalized	6 months	0.997	7.7e-05	0.986	0.999	1
N-LIPS	Non-hospitalized	0 months	0.927	0.00106	0.872	0.93	0.965
N-LIPS	Non-hospitalized	2 months	0.894	0.00132	0.83	0.897	0.94
N-LIPS	Non-hospitalized	4 months	0.85	0.00158	0.772	0.853	0.909
N-LIPS	Non-hospitalized	6 months	0.795	0.00189	0.698	0.798	0.877
N-LIPS	Hospitalized	0 months	1		1	1	1
N-LIPS	Hospitalized	2 months	1		1	1	1
N-LIPS	Hospitalized	4 months	1		1	1	1
N-LIPS	Hospitalized	6 months	1	1.86e-07	1	1	1
N(frag)-Lum	Non-hospitalized	0 months	0.6	0.00218	0.515	0.601	0.68
N(frag)-Lum	Non-hospitalized	2 months	0.511	0.00224	0.432	0.511	0.589
N(frag)-Lum	Non-hospitalized	4 months	0.421	0.00226	0.339	0.421	0.505
N(frag)-Lum	Non-hospitalized	6 months	0.336	0.00217	0.245	0.335	0.433
N(frag)-Lum	Hospitalized	0 months	0.994	0.000219	0.976	0.997	1
N(frag)-Lum	Hospitalized	2 months	0.981	0.00044	0.941	0.985	0.998
N(frag)-Lum	Hospitalized	4 months	0.944	0.000822	0.868	0.95	0.985
N(frag)-Lum	Hospitalized	6 months	0.86	0.00137	0.724	0.868	0.953
N-Split Luc	Non-hospitalized	0 months	0.94	0.000926	0.899	0.942	0.97
N-Split Luc	Non-hospitalized	2 months	0.879	0.00144	0.822	0.881	0.925
N-Split Luc	Non-hospitalized	4 months	0.783	0.002	0.704	0.785	0.853
N-Split Luc	Non-hospitalized	6 months	0.652	0.00247	0.539	0.653	0.756
N-Split Luc	Hospitalized	0 months	1	5.94e-06	0.999	1	1
N-Split Luc	Hospitalized	2 months	1	2.73e-05	0.997	1	1
N-Split Luc	Hospitalized	4 months	0.997	0.000105	0.986	0.999	1
N-Split Luc	Hospitalized	6 months	0.988	0.00036	0.952	0.992	0.999
